# Supplementary material for: Exploiting Publication Contents and Collaboration Networks for Collaborator Recommendation
Source: PLoS One. 2016 Feb 5;11(2):e0148492. doi: 10.1371/journal.pone.0148492 (PMC4743965; doi:10.1371/journal.pone.0148492)
Supplement: S1 File — (XLSX) [file pone.0148492.s001.xlsx]

## Sheet: Fig3
Number of Recommended Collaborators	Precision	Precision	Recall	Recall	F1	F1
	CCRec	ACRec	CCRec	ACRec	CCRec	ACRec
3	0.15333	0.21333	0.02391	0.03326	0.04137	0.05755
6	0.11333	0.18167	0.03534	0.05665	0.05388	0.08637
9	0.09111	0.15222	0.04262	0.07121	0.05807	0.09703
12	0.0775	0.13167	0.04834	0.08212	0.05954	0.10115
15	0.07	0.122	0.05457	0.09511	0.06133	0.10689
18	0.06333	0.11222	0.05925	0.10499	0.06122	0.10849
21	0.05762	0.10619	0.06289	0.1159	0.06014	0.11083
24	0.05208	0.09958	0.06497	0.12422	0.05782	0.11055
27	0.04741	0.09407	0.06653	0.13202	0.05536	0.10986
30	0.04367	0.09033	0.06809	0.14085	0.05321	0.11007
33	0.0403	0.08485	0.06913	0.14553	0.05092	0.1072
36	0.03833	0.07917	0.07173	0.14813	0.04996	0.10319
39	0.0359	0.07564	0.07277	0.15333	0.04808	0.1013
42	0.03524	0.07238	0.07692	0.158	0.04833	0.09928
45	0.03489	0.06911	0.0816	0.16164	0.04888	0.09682
48	0.03313	0.06583	0.08264	0.16424	0.04729	0.09399
51	0.03235	0.06373	0.08576	0.16892	0.04698	0.09254
54	0.03093	0.0613	0.0868	0.17204	0.0456	0.09039
57	0.03053	0.05842	0.09044	0.17308	0.04565	0.08736
60	0.02917	0.056	0.09096	0.17464	0.04417	0.08481
63	0.02873	0.05349	0.09407	0.17516	0.04402	0.08196
66	0.02773	0.05136	0.09511	0.1762	0.04294	0.07954
69	0.02725	0.04913	0.09771	0.1762	0.04261	0.07684
72	0.02708	0.0475	0.10135	0.17775	0.04274	0.07497
75	0.0264	0.04653	0.10291	0.18139	0.04202	0.07407
78	0.0259	0.045	0.10499	0.18243	0.04155	0.07219
81	0.02531	0.04333	0.10655	0.18243	0.0409	0.07003
84	0.02512	0.04179	0.10967	0.18243	0.04088	0.068
87	0.02448	0.04069	0.11071	0.18399	0.0401	0.06664
90	0.02411	0.03989	0.11279	0.18659	0.03973	0.06573
93	0.0243	0.03914	0.11746	0.18919	0.04027	0.06486
96	0.02365	0.03812	0.11798	0.19023	0.0394	0.06352
99	0.02354	0.03727	0.1211	0.19179	0.03941	0.06242
102	0.02294	0.03627	0.12162	0.19231	0.0386	0.06104
105	0.02257	0.03533	0.12318	0.19283	0.03815	0.05972
108	0.02222	0.03463	0.12474	0.19439	0.03772	0.05879
111	0.02189	0.03378	0.1263	0.19491	0.03732	0.05759
114	0.0214	0.03298	0.12682	0.19543	0.03663	0.05644
117	0.02085	0.03231	0.12682	0.19647	0.03582	0.05549
120	0.02033	0.0315	0.12682	0.19647	0.03505	0.05429

## Sheet: Fig4
Number of Recommended Collaborators	Precision	Precision	Precision	Precision		Recall	Recall	Recall	Recall	Recall	F1	F1	F1	F1	F1
	CCRec	ACRec	CNRec	RWR	TBRec	CCRec	ACRec	CNRec	RWR	TBRec	CCRec	ACRec	CNRec	RWR	TBRec
3	0.05333	0	0.00687	0	0.0466667	0.01109	0	0.00139	0	0.00970201	0.01836	0	0.00231	0	0.0160643
6	0.04667	0.005	0.00344	0.005	0.0366667	0.0194	0.00208	0.00139	0.002079	0.015246	0.02741	0.00294	0.00198	0.00293686	0.021537
9	0.04444	0.00333	0.00344	0.00444444	0.0333333	0.02772	0.00208	0.00208	0.002772	0.02079	0.03414	0.00256	0.00259	0.00341443	0.0256082
12	0.04083	0.00333	0.00344	0.00583333	0.0283333	0.03396	0.00277	0.00277	0.004851	0.023562	0.03708	0.00303	0.00307	0.00529701	0.0257283
15	0.03867	0.00467	0.00412	0.006	0.024	0.04019	0.00485	0.00416	0.00623701	0.024948	0.03942	0.00476	0.00414	0.00611621	0.0244648
18	0.03722	0.005	0.00401	0.00555556	0.0216667	0.04643	0.00624	0.00485	0.00693001	0.027027	0.04132	0.00555	0.00439	0.00616713	0.0240518
21	0.03524	0.00571	0.00442	0.0052381	0.0204762	0.05128	0.00832	0.00624	0.00762301	0.029799	0.04177	0.00677	0.00517	0.00620943	0.0242732
24	0.03083	0.00583	0.00473	0.005	0.01875	0.05128	0.0097	0.00762	0.00831601	0.031185	0.03851	0.00729	0.00583	0.00624512	0.0234192
27	0.02852	0.00667	0.00573	0.00592593	0.0188889	0.05336	0.01247	0.0104	0.011088	0.035343	0.03717	0.00869	0.00739	0.00772387	0.0246198
30	0.02633	0.00767	0.00515	0.00566667	0.018	0.05475	0.01594	0.0104	0.011781	0.037422	0.03556	0.01035	0.00689	0.00765249	0.0243079
33	0.02424	0.00818	0.005	0.00606061	0.0172727	0.05544	0.01871	0.01109	0.01386	0.039501	0.03373	0.01139	0.00689	0.00843348	0.0240354
36	0.02278	0.00778	0.00573	0.00611111	0.0166667	0.05683	0.0194	0.01386	0.015246	0.04158	0.03252	0.0111	0.00811	0.00872497	0.0237954
39	0.02128	0.00795	0.00582	0.00589744	0.0158974	0.05752	0.02148	0.01525	0.015939	0.042966	0.03107	0.0116	0.00842	0.0086094	0.0232079
42	0.02119	0.00762	0.00565	0.00666667	0.015	0.06168	0.02218	0.01594	0.019404	0.043659	0.03154	0.01134	0.00834	0.0099238	0.0223285
45	0.02156	0.00756	0.00641	0.00644444	0.0146667	0.06722	0.02356	0.0194	0.020097	0.045738	0.03264	0.01144	0.00964	0.00975938	0.022211
48	0.02042	0.0075	0.00644	0.006875	0.0139583	0.06791	0.02495	0.02079	0.022869	0.046431	0.0314	0.01153	0.00984	0.0105718	0.021464
51	0.02	0.00745	0.00667	0.00666667	0.0133333	0.07069	0.02633	0.02287	0.023562	0.047124	0.03118	0.01162	0.01033	0.0103928	0.0207856
54	0.01889	0.00722	0.00688	0.0062963	0.0131481	0.07069	0.02703	0.02495	0.023562	0.049203	0.02981	0.0114	0.01079	0.00993716	0.0207511
57	0.01842	0.00684	0.00671	0.00649123	0.0126316	0.07277	0.02703	0.02564	0.025641	0.049896	0.0294	0.01092	0.01064	0.0103598	0.0201596
60	0.01767	0.0065	0.00691	0.00616667	0.0121667	0.07346	0.02703	0.02772	0.025641	0.0505891	0.02848	0.01048	0.01106	0.00994223	0.0196157
63	0.01714	0.00619	0.00675	0.00603175	0.0119048	0.07484	0.02703	0.02841	0.026334	0.0519751	0.0279	0.01007	0.01091	0.00981532	0.0193723
66	0.01667	0.00621	0.00693	0.00590909	0.0118182	0.07623	0.02841	0.03049	0.027027	0.0540541	0.02735	0.0102	0.01129	0.00969787	0.0193957
69	0.01623	0.00594	0.00709	0.00565217	0.0114493	0.07762	0.02841	0.03257	0.027027	0.0547471	0.02685	0.00983	0.01165	0.00934915	0.018938
72	0.01583	0.00597	0.00695	0.00555556	0.0116667	0.079	0.0298	0.03326	0.02772	0.0582121	0.02638	0.00995	0.0115	0.00925605	0.0194377
75	0.01533	0.006	0.00668	0.00546667	0.012	0.0797	0.03119	0.03326	0.028413	0.0623701	0.02572	0.01006	0.01113	0.00916918	0.0201275
78	0.01513	0.0059	0.00657	0.00538462	0.0116667	0.08177	0.03188	0.03396	0.029106	0.0630631	0.02553	0.00995	0.01101	0.00908796	0.0196906
81	0.01494	0.00568	0.00633	0.00530864	0.0116049	0.08385	0.03188	0.03396	0.029799	0.0651421	0.02536	0.00964	0.01068	0.00901184	0.0197003
84	0.01452	0.00548	0.00624	0.00511905	0.0115476	0.08455	0.03188	0.03465	0.029799	0.0672211	0.02479	0.00935	0.01058	0.00873717	0.0197094
87	0.01402	0.0054	0.00603	0.00517241	0.0116092	0.08455	0.03257	0.03465	0.031185	0.0699931	0.02406	0.00927	0.01028	0.00887311	0.0199152
90	0.01367	0.00556	0.00596	0.00511111	0.0112222	0.08524	0.03465	0.03534	0.031878	0.0699931	0.02356	0.00958	0.01019	0.00880973	0.0193431
93	0.01366	0.00548	0.00577	0.00516129	0.0110753	0.08801	0.03534	0.03534	0.033264	0.0713791	0.02364	0.00949	0.00992	0.00893605	0.0191753
96	0.01333	0.00531	0.00581	0.005	0.0109375	0.0887	0.03534	0.03673	0.033264	0.0727651	0.02318	0.00924	0.01004	0.00869329	0.0190166
99	0.01313	0.00525	0.00586	0.00484848	0.0108081	0.09009	0.03604	0.03812	0.033264	0.0741511	0.02292	0.00917	0.01015	0.00846337	0.0188663
102	0.01284	0.0052	0.00569	0.00470588	0.0107843	0.09078	0.03673	0.03812	0.033264	0.0762301	0.0225	0.0091	0.0099	0.0082453	0.0188955
105	0.01257	0.00505	0.00564	0.00457143	0.0106667	0.09148	0.03673	0.03881	0.033264	0.0776161	0.0221	0.00888	0.00984	0.00803818	0.0187558
108	0.01231	0.005	0.00568	0.00444444	0.0103704	0.09217	0.03742	0.04019	0.033264	0.0776161	0.02173	0.00882	0.00996	0.00784122	0.0182962
111	0.01225	0.00486	0.00554	0.00441441	0.0102703	0.09425	0.03742	0.04019	0.033957	0.0790021	0.02169	0.00861	0.00973	0.00781312	0.0181775
114	0.01193	0.00474	0.0054	0.00429825	0.0100877	0.09425	0.03742	0.04019	0.033957	0.0796951	0.02118	0.00841	0.00952	0.00763062	0.0179086
117	0.01162	0.00479	0.00545	0.00418803	0.0100855	0.09425	0.03881	0.04158	0.033957	0.0817741	0.0207	0.00852	0.00964	0.00745644	0.0179563
120	0.01133	0.00467	0.00533	0.00408333	0.00991667	0.09425	0.03881	0.04158	0.033957	0.0824671	0.02023	0.00833	0.00944	0.00729004	0.0177044

## Sheet: Fig5
Number of Researchers in Each Domain （*100）	Number of Domains	Number of Domains Each Researcher in	Number of Researchers
0-1	56	2	1066
1-2	46	4	8076
2-3	34	6	17116
3-4	21	8	14902
4-5	21	10	8630
5-6	19	12	5164
6-7	14	14	3402
7-8	9	16	2418
8-9	13	18	1766
9-10	10	20	1328
10-11	7	22	1008
11-12	17	24	828
12-13	8	26	654
13-14	10	28	598
14-15	6	30	514
15-16	5	32	412
16-17	8	34	348
17-18	4	36	284
18-19	10	38	232
19-20	5	40	218
20-21	7	42	216
21-22	6	44	122
22-23	3	46	156
23-24	1	48	124
24-25	4	50	112
25-26	2	52	106
		54	102
		56	96
		58	68
		60	76
		62	58
		64	52
		66	46
		68	46
		70	48
		72	36
		74	42
		76	22
		78	18
		80	38
		82	30
		84	14
		86	14
		88	18
		90	16
		92	18
		94	4
		96	18
		98	20
		100	8
		102	18
		104	10
		106	8
		108	6
		110	4
		112	6
		114	10
		116	4
		118	10
		120	6
		122	8
		124	2
		126	6
		128	4
		130	2
		132	6
		134	0
		136	2
		138	6
		140	10
		142	2
		144	0
		146	2
		148	2
		150	0

## Sheet: Fig6
Number of Recommended Collaborators	Precision	Precision	Precision	Precision	Precision	Recall	Recall	Recall	Recall	Recall	F1	F1	F1	F1	F1
	100 Domains	200 Domains	300 Domains	400 Domains	500 Domains	100 Domains	200 Domains	300 Domains	400 Domains	500 Domains	100 Domains	200 Domains	300 Domains	400 Domains	500 Domains
3	0.03	0.04	0.03667	0.04667	0.05333	0.00624	0.00832	0.00762	0.0097	0.01109	0.01033	0.01377	0.01262	0.01606	0.01836
6	0.03167	0.035	0.04167	0.045	0.04667	0.01317	0.01455	0.01733	0.01871	0.0194	0.0186	0.02056	0.02447	0.02643	0.02741
9	0.03556	0.03556	0.03889	0.04	0.04444	0.02218	0.02218	0.02426	0.02495	0.02772	0.02732	0.02732	0.02988	0.03073	0.03414
12	0.03417	0.03417	0.03833	0.03917	0.04083	0.02841	0.02841	0.03188	0.03257	0.03396	0.03103	0.03103	0.03481	0.03557	0.03708
15	0.03333	0.03333	0.03933	0.03733	0.03867	0.03465	0.03465	0.04089	0.03881	0.04019	0.03398	0.03398	0.0401	0.03806	0.03942
18	0.03278	0.03333	0.03778	0.03611	0.03722	0.04089	0.04158	0.04712	0.04505	0.04643	0.03639	0.037	0.04194	0.04009	0.04132
21	0.03095	0.03286	0.03524	0.03381	0.03524	0.04505	0.04782	0.05128	0.0492	0.05128	0.03669	0.03895	0.04177	0.04008	0.04177
24	0.0275	0.02875	0.03083	0.02958	0.03083	0.04574	0.04782	0.05128	0.0492	0.05128	0.03435	0.03591	0.03851	0.03695	0.03851
27	0.02481	0.02556	0.02778	0.0263	0.02852	0.04643	0.04782	0.05198	0.0492	0.05336	0.03234	0.03331	0.03621	0.03427	0.03717
30	0.02233	0.02367	0.02533	0.02367	0.02633	0.04643	0.0492	0.05267	0.0492	0.05475	0.03016	0.03196	0.03421	0.03196	0.03556
33	0.02121	0.02152	0.02333	0.02152	0.02424	0.04851	0.0492	0.05336	0.0492	0.05544	0.02952	0.02994	0.03247	0.02994	0.03373
36	0.02028	0.02028	0.02139	0.01972	0.02278	0.05059	0.05059	0.05336	0.0492	0.05683	0.02895	0.02895	0.03054	0.02816	0.03252
39	0.01872	0.01949	0.02026	0.01821	0.02128	0.05059	0.05267	0.05475	0.0492	0.05752	0.02733	0.02845	0.02957	0.02658	0.03107
42	0.01786	0.01857	0.01881	0.0169	0.02119	0.05198	0.05405	0.05475	0.0492	0.06168	0.02658	0.02764	0.028	0.02516	0.03154
45	0.01733	0.018	0.01778	0.01667	0.02156	0.05405	0.05613	0.05544	0.05198	0.06722	0.02625	0.02726	0.02692	0.02524	0.03264
48	0.01646	0.01729	0.01688	0.01625	0.02042	0.05475	0.05752	0.05613	0.05405	0.06791	0.02531	0.02659	0.02595	0.02499	0.0314
51	0.01569	0.01667	0.01608	0.01529	0.02	0.05544	0.05891	0.05683	0.05405	0.07069	0.02445	0.02598	0.02506	0.02384	0.03118
54	0.015	0.01574	0.01519	0.01463	0.01889	0.05613	0.05891	0.05683	0.05475	0.07069	0.02367	0.02484	0.02397	0.02309	0.02981
57	0.01439	0.01544	0.01456	0.01386	0.01842	0.05683	0.06098	0.05752	0.05475	0.07277	0.02296	0.02464	0.02324	0.02212	0.0294
60	0.01367	0.01483	0.014	0.01317	0.01767	0.05683	0.06168	0.05821	0.05475	0.07346	0.02203	0.02392	0.02257	0.02123	0.02848
63	0.01302	0.01444	0.01333	0.01254	0.01714	0.05683	0.06306	0.05821	0.05475	0.07484	0.02118	0.02351	0.0217	0.02041	0.0279
66	0.01258	0.01394	0.01288	0.01197	0.01667	0.05752	0.06376	0.05891	0.05475	0.07623	0.02064	0.02288	0.02114	0.01964	0.02735
69	0.01203	0.01333	0.01232	0.01145	0.01623	0.05752	0.06376	0.05891	0.05475	0.07762	0.0199	0.02205	0.02038	0.01894	0.02685
72	0.01153	0.01278	0.01181	0.01097	0.01583	0.05752	0.06376	0.05891	0.05475	0.079	0.01921	0.02129	0.01967	0.01828	0.02638
75	0.01133	0.01267	0.01147	0.0108	0.01533	0.05891	0.06584	0.0596	0.05613	0.0797	0.01901	0.02125	0.01923	0.01811	0.02572
78	0.0109	0.01218	0.01103	0.01038	0.01513	0.05891	0.06584	0.0596	0.05613	0.08177	0.01839	0.02056	0.01861	0.01753	0.02553
81	0.01074	0.01185	0.01062	0.01	0.01494	0.06029	0.06653	0.0596	0.05613	0.08385	0.01823	0.02012	0.01802	0.01698	0.02536
84	0.0106	0.01143	0.01036	0.00976	0.01452	0.06168	0.06653	0.06029	0.05683	0.08455	0.01808	0.01951	0.01768	0.01666	0.02479
87	0.01046	0.01103	0.01	0.00954	0.01402	0.06306	0.06653	0.06029	0.05752	0.08455	0.01794	0.01893	0.01715	0.01637	0.02406
90	0.01022	0.01078	0.00978	0.00944	0.01367	0.06376	0.06722	0.06098	0.05891	0.08524	0.01762	0.01858	0.01685	0.01628	0.02356
93	0.00989	0.01043	0.00946	0.00925	0.01366	0.06376	0.06722	0.06098	0.0596	0.08801	0.01713	0.01806	0.01638	0.01601	0.02364
96	0.00958	0.0101	0.00927	0.00896	0.01333	0.06376	0.06722	0.06168	0.0596	0.0887	0.01666	0.01757	0.01612	0.01558	0.02318
99	0.00939	0.0098	0.00899	0.00879	0.01313	0.06445	0.06722	0.06168	0.06029	0.09009	0.0164	0.0171	0.01569	0.01534	0.02292
102	0.00941	0.00961	0.00882	0.00853	0.01284	0.06653	0.06791	0.06237	0.06029	0.09078	0.01649	0.01683	0.01546	0.01494	0.0225
105	0.00914	0.00943	0.00857	0.00838	0.01257	0.06653	0.06861	0.06237	0.06098	0.09148	0.01608	0.01658	0.01507	0.01474	0.0221
108	0.00889	0.00917	0.00861	0.00843	0.01231	0.06653	0.06861	0.06445	0.06306	0.09217	0.01568	0.01617	0.01519	0.01487	0.02173
111	0.00883	0.00901	0.00838	0.0082	0.01225	0.06791	0.0693	0.06445	0.06306	0.09425	0.01563	0.01595	0.01483	0.01451	0.02169
114	0.00868	0.00877	0.00816	0.00816	0.01193	0.06861	0.0693	0.06445	0.06445	0.09425	0.01542	0.01557	0.01448	0.01448	0.02118
117	0.00855	0.00855	0.00812	0.00795	0.01162	0.0693	0.0693	0.06584	0.06445	0.09425	0.01522	0.01522	0.01446	0.01415	0.0207
120	0.00842	0.00833	0.00792	0.00783	0.01133	0.06999	0.0693	0.06584	0.06514	0.09425	0.01503	0.01488	0.01413	0.01398	0.02023
